# Supplementary material for: Adjunctive Effect of Systemic Antibiotics in Regenerative/Reconstructive Periodontal Surgery—A Systematic Review with Meta-Analysis
Source: Antibiotics (Basel). 2021 Dec 22;11(1):8. doi: 10.3390/antibiotics11010008 (PMC8772828; doi:10.3390/antibiotics11010008)
Supplement: Supplementary file 1 [file antibiotics-11-00008-s001.zip]

Archive with 1 entries (1 files):
- antibiotics-1465072-supplementary.pdf
